# Supplementary material for: The Role of Islamic Beliefs in Facilitating Acceptance of Cancer Diagnosis
Source: Curr Oncol. 2023 Aug 22;30(9):7789–801. doi: 10.3390/curroncol30090565 (PMC10530149; doi:10.3390/curroncol30090565)
Supplement: Supplementary file 1 [file curroncol-30-00565-s001.zip]

Archive with 1 entries (1 files):
- curroncol-2501475-supplementary.pdf
